# Supplementary material for: Autophagy-independent role of ATG9A vesicles as carriers for galectin-9 secretion
Source: Nat Commun. 2025 May 7;16:4259. doi: 10.1038/s41467-025-59605-5 (PMC12059159; doi:10.1038/s41467-025-59605-5)
Supplement: Supplementary file 4 — Source Data [file 41467_2025_59605_MOESM4_ESM.xlsx]

## Sheet: Fig. 1a
	anti-Gal-9					anti-Gal-9					anti-ATG9A					anti-GAPDH
			cell lysate
								medium					cell lysate					cell lysate
			Gal-9
								Gal-9					ATG9A					GAPDH
			% of max LDH release
			NC	siATG9A#1
			3.76543	5.34568
			2.89012	2.98765
			4.23457	3.12346

## Sheet: Fig. 1b
		Secreted Gal-9/GAPDH ratio			The ratio in control cells was normalized to 1				One sample t test
		NC	siATG9A#1		NC	siATG9A#1			P value	0.001367
		1.70421	0.588261		1	0.34518			P value summary	**
		0.935055	0.282331		1	0.30194
		0.54746	0.274929		1	0.502191
		1.45247	0.71281		1	0.490758

## Sheet: Fig. 1c
	anti-Gal-9					anti-Gal-9					anti-ULK1					anti-GAPDH
				medium				cell lysate					cell lysate					cell lysate
				Gal-9									ULK1
								Gal-9										GAPDH
	% of max LDH release
		NC	siULK1#1
		4.65432	4.56789
		2.78901	5.23457
		3.45679	2.6789

## Sheet: Fig. 1d
			Secreted Gal-9/GAPDH ratio			The ratio in control cells was normalized to 1				One sample t test
			NC	siULK1#1		NC	siULK1#1			P value	0.596806
			0.863449	0.806243		1	0.933747			P value summary	ns
			0.868757	0.971561		1	1.11834
			0.826949	0.867987		1	1.04963
			0.783167	0.776551		1	0.991552

## Sheet: Fig. 1e
					% of max LDH release
					NC	siLC3
					2.50522	1.73044
					2.52542	2.43201
					2.44461	1.88826

## Sheet: Fig. 1f
		Secreted Gal-9/GAPDH Ratio				The ratio in control cells was normalized to 1					One sample t test
		NC	siLC3			NC	siLC3				P value	0.006058
		1.3569	0.940566			1	0.693171				P value summary	**
		0.805447	0.481407			1	0.597689
		0.362328	0.2355			1	0.649963

## Sheet: Fig. 1g
					% of max LDH release
					NC	siATG5
					3.42	3.56
					2.35	3.1
					3.25	3.12

## Sheet: Fig. 1h
		Secreted Gal-9/GAPDH Ratio				The ratio in control cells was normalized to 1					One sample t test
		NC	siATG5			NC	siATG5				P value	0.01908
		1.03857	0.472502			1	0.454956				P value summary	*
		0.611059	0.431093			1	0.705485
		0.789776	0.642039			1	0.812939
		0.746411	0.405861			1	0.543749

## Sheet: Fig. 1j
% of IL-1β+ puncta colocalized with LC3
three independent experiments							Welch's t test
	Ctrl	ATG9A KO					P value	< 0.000001
	27.551	44.1176					P value summary	***
	15.5556	40
	31.25	33.3333
	27.4725	46.6667
	33.3333	45
	35.6322	43.75
	40.5941	35
	36.2745	36
	41.3333	38.7097
	25.5102	42.5
	17.2414	37.5
	39	35.4839
	36.3636	48
	44.8718	40.9091
	29.4872	40.7407
	41.1765	35.4839
	29.3387	35.7143
	34.6939	37.037
	36.1111	34.2857
	35.3535	38.8889
	39.0805	33.3333
	40.6977	32.1016
	44.1176	47.3684
	48.6111	44.4444
	27.8351	50
	41.6667	45.1613
	40.2299	39.2857
	33.3333	48.6486
	33.7838	31.25
	12.5	39.2857
	28.7356	34.2857
	27.8351	38.0952
	31.8182	38.8889
	23.8636	48
	31.4815	25
	27.027	37.5
	27.2727	32.1429
	24.359	35.1351
	30.4348	33.3333
	28.2828	35.7143
	23.913	37.037
	23.5756	32
	23.1884	34.4828
	21.7949	36.3636
	21.0526	34.7826
	26.4706	38.7097
	27.7228	41.1765
	31.5789	37.5
	20.4545	36.8421
	32.5301	33.0103
	31.0345	41.9355
	26.0417	40
	32.8358	46.1538
	24.6914	40.7407
	28.75	38.7097
	27.7778	37.931
	20.8333	36.6667
	23.0769	39.1733
	33.9806	44
	27.5862	47.3684
	33.7079	38.2353
	32.0513	41.1765
	30.6306	40.9091
	28.7129
	26.5957
	32.2917
	21.7949
	36.9231
	32.1839
	32.1429
	32.1839
	29.3333
	29.1667
	33.7349
	34.5448
	30.7692
	26.6667
	29.7872
	21.0526
	36.8421
	34.8837
	36

## Sheet: Fig. 1l
	% of IL-1β+ puncta colocalized with LC3
	three independent experiments
		WT MEF	ATG5 KO MEF			Wilcoxon rank sum test
		33.7079	10			P value	< 0.000001
		29.4872	0			P value summary	***
		17.8218	0
		25.641	0
		14.2857	7.69231
		24.4898	16.6667
		30.3797	0
		29.4737	12.5
		29.6703	20
		38.3721	0
		31.8182	9.09091
		29.6875	10
		25.5102	12.5
		39.7727	12.5
		16.9811	9.09091
		23.4375	0
		29.4872	11.1111
		34.7368	0
		27.551	8.8481
		41.6667	0
		39.7436	10
		24.88	12.5
		55.5556	0
		25.8427	6.66667
		33.7079	9.36508
		28.2353	0
		30.6931	12.5
		19.2308	0
		21.5385	12.5
		25.5319	14.2857
		32.5301	12.5
		35.1648	20
		41.0959	14.2857
		24.2424	11.1111
		34.2342	14.2857
		32.1429	9.09091
		26.4767	0
		22.3529	0
		21.2121	10
		25.974	8.40115
		21.875	11.1111
		38.8235	0
		18.0723	0
		26.8657	25
		35.2941	0
		27.7228	11.1111
		27.3973	12.5
		26.4706	0
		22.0779	14.2857
		37.7778	20
		24.3243
		32.6531
		24
		32.2581
		38.4615
		32.1839
		29.4118
		26.3158
		33.7349
		29.1667
		13.6364
		28.4091
		27.623
		31.0811

[truncated: 148 more sheets: Fig. 1m, Fig. 1n, Fig. 1o, Fig. 1p, Fig. 2a, Fig. 2b, Fig. 2c, Fig. 2d, Fig. 2e, Fig. 2f, Fig. 2g, Fig. 2h, Fig. 2i, Fig. 2j, Fig. 2k, Fig. 2l, Fig. 3b, Fig. 3c, Fig.3d, Fig.3e …]
